# Supplementary material for: Application of Three-Dimensional Culture Method in the Cardiac Conduction System Research
Source: Methods Protoc. 2022 Jun 14;5(3):50. doi: 10.3390/mps5030050 (PMC9227420; doi:10.3390/mps5030050)
Supplement: Supplementary file 1 [file mps-05-00050-s001.zip]

Archive with 8 entries (6 files):
- mps-1709087-supplementary-proof done/
- mps-1709087-supplementary-proof done/Suppl. Material/
- mps-1709087-supplementary-proof done/Suppl. Material/Figure S1.tif
- mps-1709087-supplementary-proof done/Suppl. Material/Figure S2.tif
- mps-1709087-supplementary-proof done/Suppl. Material/Supplementary Material.pdf
- mps-1709087-supplementary-proof done/Suppl. Material/Video S1_Cultrex_Cells on top_thin filament.wmv
- mps-1709087-supplementary-proof done/Suppl. Material/Video S2_ Cultrex_Cells on top_thick filament.wmv
- mps-1709087-supplementary-proof done/Suppl. Material/Video S3_Geltrex_Cells on top_Sparse connections.wmv
